# Supplementary material for: Transmission dynamics of co-endemic Plasmodium vivax and P. falciparum in Ethiopia and prevalence of antimalarial resistant genotypes
Source: PLoS Negl Trop Dis. 2017 Jul 26;11(7):e0005806. doi: 10.1371/journal.pntd.0005806 (PMC5546713; doi:10.1371/journal.pntd.0005806)
Supplement: S3 Table — (XLSX) [file pntd.0005806.s003.xlsx]

## Sheet: PF-SSR
Site	Sample ID	TA87	POLY2	PFPK2	9735	TA109	TA42	TA81	PE87	POLYX	PFG377	TA80	TA116	TA60
Bure	B220	106	137	168	117	176	185	118	137	205	95	150	162	185
Bure	B222a	106	98	168	117	161	185	124	142	214	98	150	162	189
Bure	B222b	104	137	186	121	161	185	124	142	214	98	150	162	187
Bure	B223	110	137	166	121	164	185	124	142	198	95	147	162	185
Bure	B224	104	137	166	140	176	185	122	123	205	95	150	181	185
Bure	B227	106	137	192	125	161	185	127	137	222	98	150	162	187
Bure	B228a	106	98	168	125	161	185	127	137	222	98	150	186	185
Bure	B228b	106	98	192	125	161	185	127	137	222	98	150	186	185
Bure	B232	106	98	184	125	161	185	124	142	216	98	153	165	189
Bure	B234	110	137	168	105	176	185	124	142	222	98	150	186	187
Bure	B235	106	137	170	140	170	187	118	142	241	98	147	167	195
Bure	B236	106	137	168	140	161	185	122	153	222	98	147	162	187
Bure	B239	106	109	168	117	161	185	122	153	222	98	150	162	178
Bure	B240	106	109	166	117	161	185	122	153	222	98	150	162	185
Bure	B241a	106	109	168	121	164	185	124	142	198	98	150	162	187
Bure	B241b	106	109	168	121	164	185	124	142	198	98	150	162	185
Bure	B242a	106	109	168	140	170	185	118	142	241	98	147	186	185
Bure	B242b	106	98	184	125	170	185	118	142	241	98	147	174	187
Bure	B243	106	137	166	125	173	185	118	142	205	98	150	162	189
Bure	B244	104	98	180	117	164	185	130	135	201	98	147	162	174
Bure	B245	106	137	192	140	161	185	127	137	201	98	150	186	187
Bure	B246a	106	137	180	117	164	185	122	142	222	98	150	186	178
Bure	B246b	110	137	180	117	164	185	122	142	222	98	150	186	178
Bure	B247	106	115	188	113	173	185	116	142	222	98	150	162	187
Bure	B248	106	109	184	121	164	185	118	137	222	98	150	186	198
Bure	B249	106	109	186	121	164	185	118	137	222	98	150	186	185
Bure	B250	92	101	182	121	164	185	124	142	210	95	150	162	187
Bure	B251	106	109	168	121	164	185	124	142	198	98	150	162	189
Bure	B252	106	137	170	121	164	185	127	142	205	98	147	171	189
Bure	B253	106	103	170	109	164	185	127	142	205	98	147	171	187
Bure	B254a	106	103	170	109	164	185	127	142	205	98	147	174	178
Bure	B254b	106	137	170	121	164	185	127	142	205	98	147	174	189
Bure	B255	106	109	168	121	164	185	124	142	198	98	150	162	189
Bure	B256	106	137	168	121	164	185	124	142	198	98	150	162	187
Bure	B267	106	137	188	140	164	183	122	140	194	95	147	162	187
Bure	B268	106	109	168	121	164	185	124	142	198	98	150	162	185
Bure	B269	106	137	168	121	164	185	124	142	198	98	150	162	189
Bure	B270a	108	98	168	117	173	185	124	142	205	98	147	162	189
Bure	B270b	104	98	166	117	173	185	124	140	205	98	147	162	189
Bure	B272	106	109	186	121	164	185	124	140	210	98	147	162	187
Bure	B273	106	109	186	121	164	185	124	140	210	98	150	162	187
Bure	B277	106	109	186	121	164	185	118	137	222	98	150	186	185
Mankush	MA281A	106	137	168	117	164	185	130	158	210	95	150	162	181
Mankush	MA281B	106	137	168	140	164	185	130	158	210	95	150	162	181
Mankush	MA28	104	137	170	140	164	185	122	148	194	101	153	162	178
Mankush	MA284	104	137	170	140	164	185	122	148	194	101	153	174	178
Mankush	MA285	108	137	168	115	176	185	122	142	205	95	150	186	183
Mankush	MA290	106	137	176	140	164	185	130	153	168	98	147	178	181
Mankush	MA291	106	137	170	113	176	176	110	148	205	98	147	174	185
Mankush	MA292	108	137	168	140	176	185	130	140	207	95	150	174	187
Mankush	MA294	98	137	166	121	161	185	124	144	210	98	150	183	187
Mankush	MA295	108	137	168	140	176	185	124	142	210	95	150	174	187
Mankush	MA297	106	137	168	140	176	200	118	158	222	98	150	165	189
Mankush	MA298	108	137	168	115	176	185	118	144	201	98	147	178	183
Mankush	MA300	106	137	170	140	161	185	118	142	205	98	147	162	181
Mankush	MA301	106	137	170	115	176	185	127	148	190	95	147	162	195
Mankush	MA302	102	113	168	113	173	185	127	142	207	98	150	156	187
Mankush	MA303	104	137	174	140	164	185	127	153	219	98	150	174	189
Mankush	MA305	108	137	164	117	161	185	122	137	214	98	147	174	187
Mankush	MA312	106	137	170	125	176	185	130	142	186	95	147	174	189
Mankush	MA313	106	109	170	113	161	185	134	137	226	98	150	174	189
Mankush	MA314	106	137	166	113	173	200	122	137	219	93	147	156	189
Mankush	MA315	106	109	168	121	164	185	124	142	198	98	150	162	178
Mankush	MA316	106	107	170	125	173	185	127	142	222	98	147	162	187
Mankush	MA317	104	137	170	140	164	185	130	142	205	98	147	162	185
Mankush	MA318a	106	107	168	117	191	185	127	142	207	98	150	162	189
Mankush	MA318b	106	107	168	125	191	185	127	142	207	98	150	162	189
Mankush	MA319	106	107	168	113	188	185	124	137	222	98	150	181	198
Mankush	MA320	106	107	182	117	161	185	124	137	210	93	147	165	178
Mankush	MA321	106	107	176	115	176	181	116	142	196	98	147	174	187
Mankush	MA322	108	113	170	125	166	185	122	144	201	98	147	162	187
Mankush	MA324a	98	107	164	113	161	185	116	137	210	98	150	165	187
Mankush	MA324b	98	107	164	113	161	185	116	148	210	98	150	165	187
Mankush	MA325	102	95	182	117	176	185	113	142	201	95	147	181	187
Mankush	MA326	106	101	182	121	161	185	124	137	205	98	150	162	189
Mankush	MA328	106	137	174	140	176	185	124	137	198	101	147	181	185
Mankush	MA329	106	137	174	143	176	185	127	137	207	98	147	190	189
Mankush	MA330	106	137	170	140	230	200	124	148	205	95	147	181	185
Metahara	ME11	106	137	182	121	161	194	130	142	205	98	150	158	189
Metahara	ME12	106	137	166	121	164	185	124	142	198	98	150	162	187
Metahara	ME13	106	137	188	125	176	185	127	137	196	98	150	165	189
Metahara	ME145	106	137	168	140	158	181	122	142	214	98	150	167	183
Metahara	ME146	106	137	168	125	161	185	124	137	216	95	150	162	174
Metahara	ME147	106	137	186	140	158	200	122	142	222	98	150	162	189
Metahara	ME149	102	137	168	125	176	185	124	142	216	98	147	181	189
Metahara	ME15	106	137	166	140	164	185	124	142	198	98	150	162	185
Metahara	ME151	106	137	186	121	158	185	122	142	222	98	150	162	183
Metahara	ME152	106	137	172	140	158	185	122	142	222	98	150	162	181
Metahara	ME153	110	137	168	140	161	185	122	144	231	98	147	165	198
Metahara	ME155	106	137	168	121	166	185	118	142	222	98	150	162	181
Metahara	ME156	106	109	188	111	173	191	137	142	226	98	147	181	198
Metahara	ME157	106	137	168	125	176	185	124	137	216	98	147	181	189
Metahara	ME158	106	98	176	121	176	185	137	142	226	98	147	162	187
Metahara	ME159	104	137	168	140	158	200	122	142	222	98	150	162	185
Metahara	ME16	106	98	170	125	164	185	118	142	201	98	150	162	189
Metahara	ME160	106	109	170	121	164	185	130	137	190	95	150	162	187
Metahara	ME161	106	137	170	117	161	185	124	142	216	98	150	162	189
Metahara	ME162	106	109	166	121	164	185	124	142	198	98	150	162	178
Metahara	ME163	106	137	170	121	158	200	122	142	216	98	150	162	185
Metahara	ME164	106	137	168	121	161	185	122	142	198	98	150	162	185
Metahara	ME165	106	137	176	125	161	185	124	142	216	98	150	162	187
Metahara	ME166	102	137	168	121	158	185	122	142	222	98	147	162	187
Metahara	ME167a	104	109	166	121	164	185	124	142	198	98	150	162	183
Metahara	ME167b	104	109	180	121	164	185	124	142	198	98	150	162	183
Metahara	ME168	102	137	166	140	176	181	127	137	196	98	147	167	189
Metahara	ME169	106	137	168	121	164	185	124	142	198	98	150	162	178
Metahara	ME170	106	137	168	125	164	185	124	140	198	98	150	162	181
Metahara	ME171	110	137	198	140	158	200	122	142	222	98	150	162	176
Metahara	ME172	104	137	172	140	161	185	122	142	231	98	147	162	189
Metahara	ME178	102	98	168	121	164	185	124	142	226	98	150	162	187
Metahara	ME18	106	137	168	121	164	185	124	142	222	98	150	162	189
Metahara	ME19	106	137	166	117	166	185	122	142	222	98	150	162	183
Metahara	ME20	104	137	164	140	161	185	122	142	222	98	150	162	195
Metahara	ME21	106	137	168	125	176	185	127	137	196	98	150	190	189
Metahara	ME22	106	137	186	125	158	200	122	142	222	98	150	162	187
Metahara	ME23	106	137	168	121	164	185	124	142	198	98	150	162	181
Metahara	ME24	106	101	186	117	176	185	124	142	216	98	153	162	191
Metahara	ME25	106	103	166	125	176	185	124	137	205	98	150	162	187
Metahara	ME3	106	137	164	140	176	185	124	137	216	98	147	167	211
Metahara	ME5	106	137	168	125	176	185	127	137	196	98	150	165	189
Metahara	ME6	106	137	168	117	166	185	118	142	216	98	153	162	181
Metahara	ME7	106	137	168	125	176	183	124	137	205	98	150	162	178
Metahara	ME8	106	137	168	121	164	185	124	142	198	98	150	162	187
Metahara	ME9	106	137	166	140	164	185	118	142	216	95	150	162	189
Sobit	SR179	104	109	174	117	161	183	124	142	216	98	150	162	187
Sobit	SR180	106	137	168	117	176	185	122	137	216	98	147	162	187
Sobit	SR181	106	98	188	121	161	185	130	137	205	98	150	162	189
Sobit	SR182	106	137	180	140	166	185	124	137	205	98	147	174	185
Sobit	SR185	106	137	174	140	173	185	118	137	196	98	150	162	183
Sobit	SR186	106	137	188	125	176	185	127	137	196	98	150	190	191
Sobit	SR188	106	137	170	117	161	185	124	142	216	98	150	162	189
Sobit	SR189	106	137	166	121	164	185	124	142	198	98	150	162	191
Sobit	SR191	106	109	188	125	161	185	124	142	216	98	150	162	178
Sobit	SR192a	106	137	180	125	173	200	127	142	190	98	147	162	187
Sobit	SR192b	106	137	180	125	173	200	127	142	190	98	147	167	187
Sobit	SR193	106	137	180	140	173	200	127	142	190	98	150	186	189
Sobit	SR194	106	98	188	121	161	185	130	137	205	98	150	162	181
Sobit	SR195	106	137	168	140	155	185	144	144	196	98	150	167	191
Sobit	SR197	106	137	166	140	161	187	122	162	201	85	150	167	183
Sobit	SR198	104	109	180	125	166	185	124	137	216	98	150	174	187
Sobit	SR199	106	98	188	121	161	185	130	137	205	98	150	162	189
Sobit	SR200	106	137	188	125	176	185	127	137	196	98	150	190	191
Sobit	SR202	106	137	168	140	173	185	124	142	222	98	147	186	189
Sobit	SR203	106	137	188	140	161	185	130	135	205	98	150	162	181
Sobit	SR204	106	137	174	140	173	185	118	135	196	98	150	162	181
Sobit	SR205	102	137	164	140	173	185	118	137	210	98	147	162	187
Sobit	SR206	106	137	168	125	176	185	124	142	216	98	150	186	189
Sobit	SR207	106	109	168	125	176	185	124	142	216	98	150	186	189
Sobit	SR208	106	109	174	125	173	185	118	137	196	98	150	162	187
Sobit	SR209	106	137	170	117	161	185	124	142	222	98	150	162	189
Sobit	SR212	110	137	188	125	173	185	118	137	196	98	153	162	189
Sobit	SR213	106	137	174	140	173	185	118	135	196	98	150	162	191
Sobit	SR214	106	109	166	121	164	185	124	140	198	98	150	162	189
Sobit	SR215	106	109	170	117	161	185	124	142	216	98	150	162	185
Sobit	SR216	106	109	172	125	173	185	118	137	196	98	150	162	189
Sobit	SR218	106	137	168	140	173	185	124	142	222	98	150	162	191
Sobit	SR219	106	109	172	125	173	185	118	137	196	98	150	162	181
Halaba	HA10	106	137	166	140	166	183	122	140	219	98	150	167	187
Halaba	HA100	106	137	168	140	170	185	124	142	222	98	147	162	181
Halaba	HA101	106	137	168	140	170	185	124	142	222	98	147	162	181
Halaba	HA102	106	137	170	140	166	187	122	144	226	98	147	165	183
Halaba	HA114	106	122	168	140	173	194	124	142	198	101	178	181	181
Halaba	HA115	106	137	166	140	166	183	122	140	219	98	150	167	187
Halaba	HA16	110	137	168	140	164	183	122	140	222	98	150	162	187
Halaba	HA17	106	137	166	140	166	183	122	142	222	98	150	162	189
Halaba	HA18	106	122	168	140	176	185	127	142	210	98	178	162	189
Halaba	HA23	106	122	168	140	161	185	124	142	198	98	178	162	187
Halaba	HA38	106	122	166	140	173	185	124	146	198	98	178	158	189
Halaba	HA42	106	122	168	140	173	194	124	142	198	101	178	181	181
Halaba	HA64	110	137	168	140	164	183	122	140	222	98	150	162	187
Halaba	HA65	110	137	172	140	164	183	122	140	222	98	150	162	187
Halaba	HA71	104	137	166	140	161	183	122	142	222	98	150	162	189
Halaba	HA74	106	137	168	140	170	185	124	142	222	98	147	162	181
Halaba	HA90	106	137	168	117	191	185	127	142	207	98	150	162	185
Halaba	HA91	106	109	168	113	161	185	134	135	226	98	147	174	185
Jimma	JM10	106	137	166	140	176	187	122	140	201	98	147	181	181
Jimma	JM106	106	122	168	140	176	185	113	146	174	93	147	158	189
Jimma	JM139	104	122	168	140	230	185	141	146	198	95	101	162	189
Jimma	JM147	106	122	168	140	188	185	122	146	198	93	101	171	181
Jimma	JM200	106	122	170	140	161	185	124	146	219	98	101	162	191
Jimma	JM29	106	137	166	140	164	185	124	142	198	98	150	162	187
Jimma	JM308	106	137	164	140	176	187	122	148	178	98	147	162	187
Jimma	JM309	106	137	170	140	176	187	122	148	178	98	147	162	187
Jimma	JM312a	106	109	170	125	176	185	130	140	186	95	147	162	187
Jimma	JM312b	106	109	170	125	176	185	130	140	186	95	147	174	187
Jimma	JM313	106	109	168	113	161	185	134	135	226	98	147	174	185
Jimma	JM314	106	137	174	113	173	200	122	137	219	93	147	156	189
Jimma	JM315	106	137	168	121	164	185	124	142	198	98	150	162	185
Jimma	JM316a	108	137	166	125	173	185	127	142	222	98	147	162	181
Jimma	JM316b	108	137	166	125	188	185	127	142	222	98	147	162	181
Jimma	JM318	106	137	168	117	191	185	127	142	207	98	150	162	185
Jimma	JM319	106	98	182	121	188	185	124	137	222	98	150	171	181
Jimma	JM320	106	137	182	117	161	185	124	137	210	93	147	165	181
Jimma	JM321	106	137	176	115	176	181	116	142	196	98	147	162	185
Jimma	JM322	106	137	116	125	166	183	122	142	207	98	147	162	185
Jimma	JM324	106	137	176	113	161	185	116	148	210	98	150	165	183
Jimma	JM325	106	137	182	117	176	185	113	142	201	95	147	181	191
Jimma	JM326	106	101	184	121	161	185	124	137	205	98	150	162	181
Jimma	JM328	106	137	174	140	176	185	124	137	198	98	150	165	183
Jimma	JM329a	106	137	174	140	176	185	127	137	207	98	147	154	189
Jimma	JM329b	106	137	182	117	176	185	113	142	201	95	147	181	191
Jimma	JM33	102	137	186	121	176	185	127	153	205	98	147	190	191
Jimma	JM330	106	137	170	140	230	185	124	148	205	98	147	174	195
Jimma	JM34	106	137	168	140	176	185	124	137	205	98	150	162	183
Jimma	JM35	106	137	166	140	164	185	124	146	198	98	150	162	187
Jimma	JM37	106	137	166	140	164	185	124	142	198	98	150	162	189
Jimma	JM42a	106	122	168	140	188	185	122	146	198	93	101	171	181
Jimma	JM42b	106	137	170	140	176	187	122	148	178	98	147	162	187
Jimma	JM44	106	137	168	140	164	185	141	144	207	98	150	165	189
Jimma	JM45	106	137	170	140	176	185	122	148	178	98	147	162	187
Jimma	JM47a	106	137	166	140	173	187	122	119	201	98	139	158	181
Jimma	JM47b	106	137	186	140	173	187	122	119	201	98	139	158	181
Jimma	JM48	106	137	168	140	164	181	124	142	198	98	153	162	185
Jimma	JM49	106	137	168	140	164	183	124	142	198	98	147	162	185
Jimma	JM53	102	137	164	140	173	185	124	142	210	98	150	162	189
Jimma	JM54	102	137	164	140	173	185	127	137	194	98	150	162	185
Jimma	JM55	106	137	168	140	164	194	124	140	196	98	150	174	187
Jimma	JM55	106	122	168	140	176	185	127	146	222	101	101	162	185
Jimma	JM56	106	122	168	140	176	194	122	146	198	95	150	162	181
Jimma	JM57	106	137	168	140	164	185	124	144	198	98	150	162	176
Jimma	JM58	102	137	164	140	173	185	127	142	210	98	150	162	187
Jimma	JM58	106	137	168	140	173	183	127	142	210	98	150	162	187
Jimma	JM62	106	122	180	140	176	194	127	137	198	98	101	162	185
Jimma	JM63	106	122	180	140	161	185	124	164	198	93	101	162	187
Jimma	JM68	106	122	168	140	173	200	124	142	198	98	147	158	187
Jimma	JM8	106	137	164	140	173	187	122	135	194	98	139	174	187

## Sheet: PV-SSR
Site	Sample ID	MS1	MS5	MS3	MS4	MS9	MS8	MS10	MS20	MS12	MS15	MS16	PV327	PV1501
Bure	BU221	232	169	184	197	147	229	186	220	225	250	241	119	127
Bure	BU224	232	187	197	192	140	229	107	214	211	262	217	134	106
Bure	BU225	232	184	192	192	151	229	107	223	228	250	247	130	141
Bure	BU226	224	172	184	245	144	229	180	226	211	250	225	119	120
Bure	BU228	224	169	181	200	147	269	107	174	211	262	256	119	106
Bure	BU229	232	175	187	245	151	229	180	229	211	256	247	130	106
Bure	BU231	235	166	187	248	155	229	107	217	222	256	253	119	141
Bure	BU233	232	172	184	197	151	231	107	174	211	262	241	119	103
Bure	BU238	235	184	195	197	142	229	107	220	214	250	247	119	137
Bure	BU239	232	184	184	233	157	229	107	220	231	262	250	119	137
Bure	BU243	232	169	187	224	149	229	107	226	225	268	241	103	127
Bure	BU248	232	166	192	197	140	229	107	163	225	244	256	134	106
Bure	BU250	232	166	184	206	149	269	107	238	211	262	256	119	99
Bure	BU251	232	175	184	197	149	239	107	223	211	262	241	119	99
Bure	BU253	232	178	181	197	151	229	107	238	217	262	247	119	127
Bure	BU254	232	172	184	197	149	229	107	214	211	259	225	119	106
Bure	BU255	232	166	184	197	168	229	107	206	203	247	241	108	120
Bure	BU256	232	169	181	212	144	239	107	251	211	256	225	103	127
Bure	BU257	232	172	184	197	144	249	107	208	231	247	263	190	113
Bure	BU258	232	175	181	200	144	231	107	238	217	262	217	103	103
Bure	BU25P	232	181	184	248	144	254	107	226	231	250	241	119	99
Bure	BU260	232	175	187	212	144	229	107	197	211	250	225	119	99
Bure	BU261	232	166	187	248	153	239	180	206	211	262	247	103	113
Bure	BU262	232	166	187	197	155	229	204	208	225	250	241	190	170
Bure	BU264	232	166	184	197	144	254	183	211	214	244	241	119	103
Bure	BU265	232	175	187	197	149	229	107	174	211	262	241	119	141
Bure	BU266	232	178	187	197	149	229	217	217	225	247	269	138	137
Bure	BU267	232	169	190	203	157	252	107	208	225	250	241	119	106
Bure	BU268	232	169	181	212	144	239	107	208	211	250	256	119	127
Bure	BU26P	232	175	187	230	144	229	107	197	211	250	217	119	127
Bure	BU271	232	166	187	197	155	269	107	214	211	262	241	103	99
Bure	BU272	232	172	187	206	144	231	107	208	231	247	217	130	120
Bure	BU273	232	175	181	206	140	269	107	186	228	262	253	138	106
Bure	BU274	232	172	184	184	140	239	180	223	211	244	225	119	127
Bure	BU275	232	172	187	197	166	229	107	232	225	262	256	119	127
Bure	BU276	232	169	187	197	155	269	107	214	231	247	217	119	127
Bure	BU278	232	175	181	194	155	239	107	174	211	247	250	119	113
Bure	BU279	232	169	184	197	163	269	107	200	231	265	256	138	120
Bure	BU280	232	161	181	200	153	239	107	208	231	262	241	108	99
Mankush	MA300	238	169	184	221	160	229	107	238	211	262	225	111	106
Mankush	MA308	232	172	181	242	149	229	107	238	211	256	225	115	106
Mankush	MA309	238	172	184	242	160	229	107	174	225	262	217	103	106
Mankush	MA310	241	169	184	242	149	229	107	197	211	262	225	119	106
Mankush	MA311	241	166	184	192	151	229	107	223	211	256	225	130	106
Mankush	MA323	241	175	187	197	149	229	195	217	211	262	217	138	106
Mankush	MA324	241	172	184	197	149	229	107	214	225	247	241	119	120
Mankush	MA328	246	175	195	197	147	229	107	223	237	262	253	119	120
Mankush	MA330	224	175	181	197	160	229	180	211	225	256	247	119	113
Mankush	MA337	232	166	184	206	149	269	107	238	211	262	256	119	99
Mankush	MA338	241	172	184	197	149	229	107	214	225	247	241	119	120
Mankush	MA339	232	172	187	206	144	231	107	208	231	247	217	130	120
Mankush	MA340	232	169	187	197	155	269	107	214	231	247	217	119	127
Mankush	MA345	232	175	181	194	155	239	107	174	211	247	250	119	113
Mankush	MA348	238	169	184	221	160	229	107	238	211	262	225	111	106
Mankush	MA353	232	169	181	212	144	239	107	251	211	256	225	103	127
Mankush	MA354	232	172	184	197	144	249	107	208	231	247	263	190	113
Mankush	MA358	232	175	181	200	144	231	107	238	217	262	217	103	103
Mankush	MA360	232	181	184	248	144	254	107	226	231	250	241	119	99
Metahara	ME100	235	172	190	248	155	229	107	214	225	262	241	119	120
Metahara	ME102	238	169	184	197	149	229	183	238	222	247	259	119	113
Metahara	ME14	235	172	187	197	149	231	107	217	222	256	266	119	127
Metahara	ME148	241	169	184	215	149	231	212	214	222	262	241	119	170
Metahara	ME150	238	169	184	245	140	229	107	214	225	262	253	119	134
Metahara	ME152	224	172	184	197	147	229	107	235	225	247	241	119	120
Metahara	ME154	238	175	184	200	153	229	107	217	211	262	241	119	120
Metahara	ME167	244	175	184	197	160	229	107	223	211	247	241	119	120
Metahara	ME172	224	181	184	206	147	229	180	223	211	262	241	119	106
Metahara	ME173	241	172	184	194	160	229	180	235	222	259	241	119	127
Metahara	ME174	241	169	181	206	147	229	107	217	225	265	247	119	134
Metahara	ME175	224	181	187	203	142	229	180	217	225	256	241	119	106
Metahara	ME176	241	172	184	197	149	229	107	214	225	247	241	119	120
Metahara	ME177	246	175	195	197	147	229	107	223	237	262	253	119	120
Metahara	ME2	235	172	187	194	147	229	107	217	211	262	247	119	120
Metahara	ME26	224	175	181	197	160	229	180	211	225	256	247	119	113
Metahara	ME27	232	175	187	203	155	229	107	217	211	247	241	119	120
Metahara	ME28	238	169	184	245	142	229	107	223	211	259	247	119	113
Metahara	ME3	241	169	176	197	142	229	180	203	211	259	266	119	134
Metahara	ME4	232	181	187	194	147	229	204	220	228	250	241	119	120
Metahara	ME7	235	172	184	251	147	229	180	229	225	262	217	122	113
Sobit	SR183	235	169	184	197	140	229	107	223	225	247	217	122	113
Sobit	SR184	232	178	184	197	149	229	107	226	225	265	259	119	113
Sobit	SR195	235	172	184	251	147	229	180	229	225	262	217	122	113
Sobit	SR196	241	172	184	197	149	229	107	220	225	265	250	122	134
Sobit	SR197	235	184	184	197	163	229	107	223	217	241	259	119	106
Sobit	SR201	238	175	184	197	155	229	180	214	225	262	250	119	113
Sobit	SR202	235	175	190	197	155	229	107	229	211	247	259	119	127
Sobit	SR210	238	175	190	227	155	239	107	226	228	262	250	119	127
Sobit	SR211	241	181	184	215	166	239	180	235	225	247	259	122	120
Sobit	SR217	238	169	184	197	149	229	183	238	222	247	259	119	113
Sobit	SR218	238	175	190	227	155	229	107	223	208	262	259	119	134
Sobit	SR219	235	175	190	197	155	229	107	229	211	247	259	119	127
Sobit	SR222	232	178	184	197	149	229	107	226	225	265	259	119	113
Sobit	SR224	235	172	184	251	147	229	180	229	225	262	217	122	113
Sobit	SR229	224	181	187	203	142	229	180	217	225	256	241	119	106
Sobit	SR230	241	172	184	197	149	229	107	214	225	247	241	119	120
Sobit	SR242	235	175	190	197	155	229	107	229	211	247	259	119	127
Sobit	SR244	232	181	187	194	147	229	204	220	228	250	241	119	120
Halaba	HA02	232	172	187	215	149	224	103	220	222	222	256	130	134
Halaba	HA03	232	175	187	197	142	266	112	220	211	247	190	103	129
Halaba	HA06	232	169	181	239	144	229	212	217	211	262	244	134	122
Halaba	HA07	232	175	190	197	142	266	212	214	222	247	223	103	134
Halaba	HA08	232	175	187	192	140	231	206	217	231	247	259	130	127
Halaba	HA09	232	178	187	197	142	224	212	217	211	265	190	142	129
Halaba	HA1	232	169	187	206	149	231	180	174	211	247	247	103	103
Halaba	HA10	232	178	184	197	142	229	180	214	211	247	241	130	129
Halaba	HA100	232	166	192	153	138	229	107	170	208	256	247	119	149
Halaba	HA11	232	175	184	197	142	203	180	200	222	235	259	103	137
Halaba	HA12	232	172	181	194	142	229	204	223	220	265	241	130	116
Halaba	HA129	232	178	187	200	149	263	107	220	231	259	241	119	149
Halaba	HA13	232	175	181	197	142	231	212	206	214	250	241	103	111
Halaba	HA131	232	175	184	197	155	229	189	214	211	256	241	119	149
Halaba	HA143	232	169	187	197	149	231	189	214	211	256	241	119	149
Halaba	HA15	232	175	184	227	120	229	204	223	211	259	241	174	129
Halaba	HA16	232	175	184	194	155	224	217	211	217	216	253	111	122
Halaba	HA17	232	175	184	197	149	231	180	203	225	265	256	103	134
Halaba	HA18	232	175	184	197	142	201	107	206	220	259	241	134	137
Halaba	HA19	232	172	181	212	142	266	107	211	222	247	241	130	141
Halaba	HA23	232	178	187	212	142	229	180	214	225	259	253	111	134
Halaba	HA33	232	175	187	197	149	231	220	220	225	265	290	147	108
Halaba	HA34	232	169	181	206	144	231	107	211	208	256	241	130	134
Halaba	HA38	232	169	184	251	142	229	204	229	225	256	241	130	134
Halaba	HA39	232	175	184	197	155	266	107	208	225	268	253	119	134
Halaba	HA40	241	175	187	206	149	224	201	211	225	250	241	119	113
Halaba	HA41	244	181	187	197	144	229	180	203	222	265	241	103	129
Halaba	HA42	235	172	187	194	149	229	107	200	222	250	241	130	134
Halaba	HA43	241	169	184	197	166	229	107	220	211	247	284	130	129
Halaba	HA44	232	169	187	197	149	229	107	208	237	262	256	111	101
Halaba	HA45	238	175	184	194	149	229	107	220	228	250	256	178	129
Halaba	HA46	232	181	187	239	160	266	107	208	225	250	241	115	156
Halaba	HA49	235	175	184	194	142	231	107	208	211	247	241	130	113
Halaba	HA50	235	175	184	194	155	201	107	211	225	216	247	111	113
Halaba	HA51	241	172	181	245	149	229	198	232	222	247	241	103	129
Halaba	HA52	235	181	195	197	147	229	107	206	231	247	241	138	106
Halaba	HA56	238	175	187	197	149	266	107	208	222	265	241	103	134
Halaba	HA64	232	178	187	200	140	229	107	229	231	256	241	119	134
Halaba	HA68	232	172	192	224	155	229	107	211	231	250	247	119	149
Halaba	HA70	232	178	187	200	142	229	189	214	211	256	241	119	149
Halaba	HA72	232	166	184	153	153	229	107	208	225	256	247	119	113
Halaba	HA73	232	178	187	200	142	229	107	229	211	250	247	119	149
Halaba	HA75	232	169	187	245	153	263	107	217	231	265	241	119	134
Halaba	HA78	232	178	187	200	142	229	189	214	211	256	241	119	149
Halaba	HA79	232	166	184	197	155	229	189	214	211	256	241	119	149
Halaba	HA82	232	175	192	206	140	203	143	211	231	250	241	138	129
Halaba	HA94	232	175	192	206	155	229	107	208	231	250	241	119	134
Jimma	JM21	232	172	181	197	142	231	209	220	222	262	244	119	122
Jimma	JM22	232	175	184	236	147	266	204	217	211	247	253	130	122
Jimma	JM23	232	178	187	203	140	224	206	197	211	247	223	130	127
Jimma	JM26	232	166	184	197	142	229	212	220	231	262	253	111	129
Jimma	JM27	232	175	184	200	142	203	186	217	225	259	241	130	122
Jimma	JM28	232	175	184	200	142	201	195	200	222	228	241	111	108
Jimma	JM31	232	175	181	197	149	201	180	226	211	247	279	103	113
Jimma	JM33	232	175	184	197	142	206	180	195	217	247	244	130	113
Jimma	JM34	232	175	184	197	142	229	107	217	225	247	253	103	131
Jimma	JM35	232	175	184	192	140	224	212	226	220	262	241	130	127
Jimma	JM36	232	172	181	203	142	231	180	174	211	259	256	138	129
Jimma	JM37	232	172	181	200	149	229	180	211	225	259	217	138	131
Jimma	JM38	232	175	184	197	149	231	180	211	217	259	244	111	122
Jimma	JM40	232	175	187	197	149	203	107	206	220	247	241	103	122
Jimma	JM41	232	178	184	224	149	266	107	226	225	262	244	115	164
Jimma	JM42	232	172	181	197	140	266	107	206	225	250	241	103	106
Jimma	JM43	232	175	181	215	142	231	116	206	211	247	253	103	113
Jimma	JM44	232	172	187	197	142	263	107	217	225	259	241	105	113
Jimma	JM45	232	172	184	245	144	224	206	208	225	265	284	103	129
Jimma	JM46	232	172	187	218	142	224	107	220	222	262	241	130	127
Jimma	JM47	232	175	181	197	155	224	204	217	222	259	241	103	113
Jimma	JM48	232	169	184	197	147	201	232	232	225	250	225	103	137
Jimma	JM49	232	178	184	194	140	231	107	246	231	247	284	134	137
Jimma	JM50	232	175	195	197	142	206	107	226	222	259	253	119	134
Jimma	JM51	232	178	187	218	140	266	204	197	225	259	244	103	129
Jimma	JM52	232	175	187	197	138	229	204	220	220	265	241	130	164
Jimma	JM53	232	172	187	197	140	229	217	217	222	247	241	130	134
Jimma	JM54	232	175	184	242	142	263	212	220	231	262	253	130	129
Jimma	JM55	232	175	184	206	149	224	180	206	220	250	241	111	101
Jimma	JM56	232	175	181	197	138	201	204	200	225	247	241	111	127
Jimma	JM58	232	175	184	242	140	206	201	208	222	262	293	130	129
Jimma	JM59	232	169	187	197	142	266	209	220	211	265	223	142	120
Jimma	JM60	232	169	187	206	142	229	180	220	211	262	272	155	191
Jimma	JM61	232	169	184	197	149	266	212	208	211	247	247	111	129
Jimma	JM62	232	172	187	197	149	229	180	211	225	262	223	147	120
Jimma	JM63	232	172	184	197	142	231	198	197	222	262	190	190	101
Jimma	JM64	232	172	184	251	149	224	209	208	228	250	225	115	108
Jimma	JM65	232	175	187	212	147	201	177	214	225	265	284	130	113
Jimma	JM66	232	169	192	212	149	229	107	214	211	265	259	147	101
Jimma	JM67	241	169	187	197	142	231	204	226	211	265	241	103	101
Jimma	JM69	232	169	184	224	142	229	107	206	225	250	241	111	111
Jimma	JM70	232	169	184	242	149	206	107	211	225	265	244	130	129
Jimma	JM71	232	172	187	197	149	229	107	223	211	250	190	134	127
Jimma	JM72	232	169	187	197	149	224	189	208	225	256	190	163	120
Jimma	JM73	232	175	184	242	140	229	180	232	208	259	241	111	156
Jimma	JM74	232	175	184	197	140	229	143	208	228	259	190	103	113
Jimma	JM75	232	169	195	206	138	224	180	220	225	256	284	111	134
Jimma	JM76	244	172	187	197	142	231	107	226	211	262	253	111	127
Jimma	JM77	232	172	184	197	142	229	198	226	231	250	241	111	120
Jimma	JM78	232	175	184	230	149	231	180	214	211	262	253	130	113
Jimma	JM79	232	169	184	245	144	229	206	206	211	262	241	130	127
Jimma	JM80	232	175	192	197	149	229	143	211	231	247	256	103	108
Jimma	JM81	232	166	184	197	149	229	204	203	222	259	272	130	120
Jimma	JM82	232	169	184	200	155	229	180	206	222	250	223	130	120
Jimma	JM83	232	175	184	245	149	229	107	217	225	247	241	138	137
Jimma	JM84	232	175	184	254	149	203	204	206	225	247	241	103	101
Jimma	JM85	232	172	184	197	144	206	198	203	222	259	253	115	108
Jimma	JM86	232	175	184	197	149	229	212	208	234	247	253	130	129
Jimma	JM87	232	178	181	197	147	229	180	208	225	247	253	111	127
Jimma	JM89	232	169	187	212	149	266	180	223	225	259	241	130	127
