# Supplementary material for: Transmission dynamics of co-endemic Plasmodium vivax and P. falciparum in Ethiopia and prevalence of antimalarial resistant genotypes
Source: PLoS Negl Trop Dis. 2017 Jul 26;11(7):e0005806. doi: 10.1371/journal.pntd.0005806 (PMC5546713; doi:10.1371/journal.pntd.0005806)
Supplement: S7 Table — (XLSX) [file pntd.0005806.s007.xlsx]

## Sheet: PF-resistance genotypes
Region	Site	Sample ID	pfcrt 76	pfmdr1 86	pfmdr1 184	pfmdr1 1042	pfmdr1 1246	pfmdr1 gcn	pfdhps 396	pfdhps 436	pfdhps 437	pfdhfr 51	pfdhfr 59	pfdhfr 108	pfk13 476	pfk13 493	pfk13 519	pfk13 532	pfk13 539	pfk13 543	pfk13 578	pfk13 579	pfk13 580	pfk13 582	pfk13 590
North	Bure	BU220	T	N	F	N	D	2	K	F	A	N	C	S	M	Y	Y	C	R	T	A	M	C	A	I
North	Bure	BU222	T	N	F	N	D	1	E	F	A	I	R	N	M	Y	Y	C	R	T	A	M	C	A	I
North	Bure	BU223	T	N	F	N	D	5+	K	F	A	I	R	N	M	Y	Y	C	R	T	A	M	C	A	I
North	Bure	BU224	T	N	F	N	D	1	K	F	A	I	C	N	M	Y	Y	C	R	T	A	M	C	A	I
North	Bure	BU227	T	N	F	N	D	1	K	F	A	I	C	N	M	Y	Y	C	R	T	A	M	C	A	I
North	Bure	BU228	T	N	Y	N	D	1	E	F	A	I	C	N	M	Y	Y	C	R	T	A	M	C	A	I
North	Bure	BU232	T	N	F	N	D	2	K	F	A	I	C	N	M	Y	Y	C	R	T	A	M	C	A	I
North	Bure	BU234	K	Y	Y	N	D	1	K	F	A	N	C	S	M	Y	Y	C	R	T	A	M	C	A	I
North	Bure	BU235	T	N	F	N	D	1	E	F	A	I	C	N	M	Y	Y	C	R	T	A	M	C	A	I
North	Bure	BU236	T	N	F	N	D	2	K	F	A	I	C	N	M	Y	Y	C	R	T	A	M	C	A	I
North	Bure	BU239	K	N	F	N	D	1	K	F	A	I	C	N	M	Y	Y	C	R	T	A	M	C	A	I
North	Bure	BU240	K	N	F	N	D	1	E	F	A	N	C	S	M	Y	Y	C	R	T	A	M	C	A	I
North	Bure	BU241	T	N	Y	N	D	2	K	F	G	N	R	N	M	Y	Y	C	R	T	A	M	C	A	I
North	Bure	BU242	T	N	F	N	D	2	E	F	A	I	C	S	M	Y	Y	C	R	T	A	M	C	A	I
North	Bure	BU243	T	N	F	N	D	4	E	F	A	I	R	N	M	Y	Y	C	R	T	A	M	C	A	I
North	Bure	BU244	T	N	F	N	D	1	K	F	A	I	C	N	M	Y	Y	C	R	T	A	M	C	A	I
North	Bure	BU245	T	N	F	N	D	5+	K	F	A	I	C	N	M	Y	Y	C	R	T	A	M	C	A	I
North	Bure	BU246	T	N	F	N	D	1	K	F	A	I	C	N	M	Y	Y	C	R	T	A	M	C	A	I
North	Bure	BU247	K	N	Y	N	D	5+	K	F	A	N	C	S	M	Y	Y	C	R	T	A	M	C	A	I
North	Bure	BU248	T	N	F	N	D	1	K	F	A	I	C	N	M	Y	Y	C	R	T	A	M	C	A	I
North	Bure	BU249	T	N	F	N	D	5	K	F	A	I	C	N	M	Y	Y	C	R	T	A	M	C	A	I
North	Bure	BU250	T	N	F	N	D	2	E	F	A	N	C	N	M	Y	Y	C	R	T	A	M	C	A	I
North	Bure	BU251	T	N	F	N	D	2	E	F	A	I	R	N	M	Y	Y	C	R	T	A	M	C	A	I
North	Bure	BU252	K	N	Y	N	D	5+	K	F	A	N	C	S	M	Y	Y	C	R	T	A	M	C	A	I
North	Bure	BU253	T	N	F	N	D	5+	K	F	A	N	C	S	M	Y	Y	C	R	T	A	M	C	A	I
North	Bure	BU255	T	N	F	N	D	2	E	F	A	I	R	N	M	Y	Y	C	R	T	A	M	C	A	I
North	Bure	BU256	K	N	F	N	D	2	E	F	A	I	R	N	M	Y	Y	C	R	T	A	M	C	A	I
North	Bure	BU267	T	N	F	N	D	5+	K	F	G	I	C	S	M	Y	Y	C	R	T	A	M	C	A	I
North	Bure	BU268	T	N	F	N	D	5+	K	F	A	I	R	N	M	Y	Y	C	R	T	A	M	C	A	I
North	Bure	BU269	T	N	F	N	D	5+	E	F	A	N	R	N	M	Y	Y	C	R	T	A	M	C	A	I
North	Bure	BU270	T	N	F	N	D	1	K	F	A	I	R	N	M	Y	Y	C	R	T	A	M	C	A	I
North	Bure	BU272	T	N	F	N	D	2	E	F	G	I	C	N	M	Y	Y	C	R	T	A	M	C	A	I
North	Bure	BU273	T	N	F	N	D	2	E	F	A	I	C	N	M	Y	Y	C	R	T	A	M	C	A	I
North	Bure	BU277	T	N	F	N	D	3	E	F	A	I	C	N	M	Y	Y	C	R	T	A	M	C	A	I
North	Mankush	MA281	K	N	F	N	D	1	E	F	A	N	C	S	M	Y	Y	C	R	T	A	M	C	A	I
North	Mankush	MA283	T	N	F	N	D	2	K	F	A	N	C	S	M	Y	Y	C	R	T	A	M	C	A	I
North	Mankush	MA284	K	N	F	N	D	2	K	F	A	N	C	S	M	Y	Y	C	R	T	A	M	C	A	I
North	Mankush	MA285	K	N	Y	N	D	3	K	F	A	I	R	N	M	Y	Y	C	R	T	A	M	C	A	I
North	Mankush	MA290	T	N	F	N	D	1	K	F	A	N	C	S	M	Y	Y	C	R	T	A	M	C	A	I
North	Mankush	MA291	T	N	F	N	D	1	E	F	A	N	C	S	M	Y	Y	C	R	T	A	M	C	A	I
North	Mankush	MA292	T	N	F	N	D	3	E	F	A	N	C	S	M	Y	Y	C	R	T	A	M	C	A	I
North	Mankush	MA294	T	N	F	N	D	3	K	F	A	I	R	N	M	Y	Y	C	R	T	A	M	C	A	I
North	Mankush	MA295	K	N	F	N	D	2	K	F	A	N	C	S	M	Y	Y	C	R	T	A	M	C	A	I
North	Mankush	MA297	K	N	F	N	D	5	K	F	A	N	C	S	M	Y	Y	C	R	T	A	M	C	A	I
North	Mankush	MA298	K	N	F	N	D	4	E	F	A	N	C	N	M	Y	Y	C	R	T	A	M	C	A	I
North	Mankush	MA300	K	N	F	N	D	2	E	F	A	N	C	S	M	Y	Y	C	R	T	A	M	C	A	I
North	Mankush	MA301	K	Y	F	N	D	2	K	F	A	I	C	N	M	Y	Y	C	R	T	A	M	C	A	I
North	Mankush	MA302	K	N	Y	N	D	1	K	F	A	N	C	S	M	Y	Y	C	R	T	A	M	C	A	I
North	Mankush	MA303	T	N	F	N	D	1	E	F	A	N	C	S	M	Y	Y	C	R	T	A	M	C	A	I
North	Mankush	MA312	K	Y	F	N	D	3	K	F	A	N	C	S	M	Y	Y	C	R	T	A	M	C	A	I
North	Mankush	MA313	T	N	F	N	D	5+	K	F	A	I	C	N	M	Y	Y	C	R	T	A	M	C	A	I
North	Mankush	MA314	K	N	F	N	D	5+	K	F	A	N	C	S	M	Y	Y	C	R	T	A	M	C	A	I
North	Mankush	MA315	T	N	F	N	D	2	K	F	A	I	R	N	M	Y	Y	C	R	T	A	M	C	A	I
North	Mankush	MA316	K	N	F	N	D	1	E	F	A	N	C	S	M	Y	Y	C	R	T	A	M	C	A	I
North	Mankush	MA317	K	N	F	N	D	1	E	F	A	I	C	N	M	Y	Y	C	R	T	A	M	C	A	I
North	Mankush	MA319	K	N	F	N	D	1	E	F	A	I	C	N	M	Y	Y	C	R	T	A	M	C	A	I
North	Mankush	MA320	K	N	Y	N	D	5	K	F	A	N	R	S	M	Y	Y	C	R	T	A	M	C	A	I
North	Mankush	MA321	K	N	F	N	D	4	K	F	A	N	C	S	M	Y	Y	C	R	T	A	M	C	A	I
North	Mankush	MA322	K	N	F	N	D	1	K	F	A	N	C	S	M	Y	Y	C	R	T	A	M	C	A	I
North	Mankush	MA325	K	N	F	N	D	1	K	F	A	N	C	S	M	Y	Y	C	R	T	A	M	C	A	I
North	Mankush	MA326	K	N	F	N	D	2	K	F	A	I	R	N	M	Y	Y	C	R	T	A	M	C	A	I
North	Mankush	MA328	T	N	F	N	D	4	K	F	A	N	C	S	M	Y	Y	C	R	T	A	M	C	A	I
North	Mankush	MA329	K	N	Y	N	D	1	E	F	A	N	C	S	M	Y	Y	C	R	T	A	M	C	A	I
North	Mankush	MA330	K	N	F	N	D	5	K	F	A	I	C	N	M	Y	Y	C	R	T	A	M	C	A	I
East	Metahara	ME11	T	N	F	N	D	3	E	F	A	I	R	N	M	Y	Y	C	R	T	A	M	C	A	I
East	Metahara	ME12	T	N	F	N	D	5+	E	F	A	I	R	N	M	Y	Y	C	R	T	A	M	C	A	I
East	Metahara	ME13	K	N	F	N	D	1	E	F	G	I	R	N	M	Y	Y	C	R	T	A	M	C	A	I
East	Metahara	ME145	T	N	F	N	D	1	E	F	A	I	C	N	M	Y	Y	C	R	T	A	M	C	A	I
East	Metahara	ME146	T	N	F	N	D	5+	E	F	A	I	R	N	M	Y	Y	C	R	T	A	M	C	A	I
East	Metahara	ME147	K	N	F	N	D	2	E	F	A	I	C	N	M	Y	Y	C	R	T	A	M	C	A	I
East	Metahara	ME149	T	N	F	N	D	3	E	F	A	I	C	N	M	Y	Y	C	R	T	A	M	C	A	I
East	Metahara	ME15	T	N	F	N	D	3	E	F	A	I	R	N	M	Y	Y	C	R	T	A	M	C	A	I
East	Metahara	ME151	T	N	F	N	D	3	E	F	G	I	C	N	M	Y	Y	C	R	T	A	M	C	A	I
East	Metahara	ME152	K	N	F	N	D	5+	K	F	A	I	R	N	M	Y	Y	C	R	T	A	M	C	A	I
East	Metahara	ME153	T	N	F	N	D	1	E	F	A	I	R	N	M	Y	Y	C	R	T	A	M	C	A	I
East	Metahara	ME155	K	N	F	N	D	1	E	F	A	I	C	N	M	Y	Y	C	R	T	A	M	C	A	I
East	Metahara	ME156	K	N	F	N	D	5	E	F	A	I	R	N	M	Y	Y	C	R	T	A	M	C	A	I
East	Metahara	ME157	K	N	F	N	D	1	E	F	A	I	C	N	M	Y	Y	C	R	T	A	M	C	A	I
East	Metahara	ME158	T	N	F	N	D	3	E	F	A	I	R	N	M	Y	Y	C	R	T	A	M	C	A	I
East	Metahara	ME159	K	N	F	N	D	1	E	F	A	I	C	N	M	Y	Y	C	R	T	A	M	C	A	I
East	Metahara	ME16	T	N	F	N	D	5+	K	F	A	I	R	N	M	Y	Y	C	R	T	A	M	C	A	I
East	Metahara	ME160	T	N	F	N	D	2	E	F	A	I	R	N	M	Y	Y	C	R	T	A	M	C	A	I
East	Metahara	ME161	K	N	F	N	D	3	E	F	A	I	R	N	M	Y	Y	C	R	T	A	M	C	A	I
East	Metahara	ME162	T	N	F	N	D	1	E	F	A	I	R	N	M	Y	Y	C	R	T	A	M	C	A	I
East	Metahara	ME163	T	N	F	N	D	2	E	F	A	I	R	N	M	Y	Y	C	R	T	A	M	C	A	I
East	Metahara	ME164	K	N	F	N	D	2	E	F	A	I	R	N	M	Y	Y	C	R	T	A	M	C	A	I
East	Metahara	ME165	K	N	F	N	D	2	E	F	A	I	R	N	M	Y	Y	C	R	T	A	M	C	A	I
East	Metahara	ME166	T	N	F	N	D	2	E	F	A	I	C	N	M	Y	Y	C	R	T	A	M	C	A	I
East	Metahara	ME167	T	N	F	N	D	3	E	F	A	I	R	N	M	Y	Y	C	R	T	A	M	C	A	I
East	Metahara	ME168	K	N	F	N	D	2	E	F	A	I	R	N	M	Y	Y	C	R	T	A	M	C	A	I
East	Metahara	ME169	T	N	F	N	D	2	E	F	A	I	R	N	M	Y	Y	C	R	T	A	M	C	A	I
East	Metahara	ME170	T	N	F	N	D	1	E	F	A	I	R	N	M	Y	Y	C	R	T	A	M	C	A	I
East	Metahara	ME171	T	N	F	N	D	1	E	F	G	I	C	N	M	Y	Y	C	R	T	A	M	C	A	I
East	Metahara	ME172	K	N	F	N	D	1	E	F	A	I	C	N	M	Y	Y	C	R	T	A	M	C	A	I
East	Metahara	ME18	K	N	F	N	D	5	E	F	G	I	R	N	M	Y	Y	C	R	T	A	M	C	A	I
East	Metahara	ME19	K	N	F	N	D	1	E	F	A	I	C	N	M	Y	Y	C	R	T	A	M	C	A	I
East	Metahara	ME20	T	N	F	N	D	2	E	F	A	I	C	N	M	Y	Y	C	R	T	A	M	C	A	I
East	Metahara	ME21	T	N	F	N	D	1	E	F	A	I	R	N	M	Y	Y	C	R	T	A	M	C	A	I
East	Metahara	ME22	T	N	F	N	D	1	E	F	G	I	R	N	M	Y	Y	C	R	T	A	M	C	A	I
East	Metahara	ME23	T	N	F	N	D	1	E	F	G	I	R	N	M	Y	Y	C	R	T	A	M	C	A	I
East	Metahara	ME24	K	N	F	N	D	4	E	F	A	I	R	N	M	Y	Y	C	R	T	A	M	C	A	I
East	Metahara	ME25	K	N	F	N	D	5	E	F	A	I	R	N	M	Y	Y	C	R	T	A	M	C	A	I
East	Metahara	ME3	K	N	F	N	D	2	E	F	A	I	C	N	M	Y	Y	C	R	T	A	M	C	A	I
East	Metahara	ME5	K	N	F	N	D	1	E	F	A	I	R	N	M	Y	Y	C	R	T	A	M	C	A	I
East	Metahara	ME6	T	N	F	N	D	1	E	F	A	I	C	N	M	Y	Y	C	R	T	A	M	C	A	I
East	Metahara	ME7	T	N	F	N	D	3	E	F	A	I	R	N	M	Y	Y	C	R	T	A	M	C	A	I
East	Metahara	ME8	K	N	F	N	D	1	E	F	A	I	R	N	M	Y	Y	C	R	T	A	M	C	A	I
East	Metahara	ME9	T	N	F	N	D	2	K	F	A	I	C	N	M	Y	Y	C	R	T	A	M	C	A	I
East	Sobit	SR179	T	N	F	N	D	1	E	F	A	I	R	N	M	Y	Y	C	R	T	A	M	C	A	I
East	Sobit	SR180	T	N	F	N	D	5+	K	F	A	I	R	N	M	Y	Y	C	R	T	A	M	C	A	I
East	Sobit	SR181	T	N	F	N	D	1	E	F	A	I	R	N	M	Y	Y	C	R	T	A	M	C	A	I
East	Sobit	SR182	T	N	F	N	D	2	K	F	A	I	C	N	M	Y	Y	C	R	T	A	M	C	A	I
East	Sobit	SR185	T	N	F	N	D	2	E	F	A	I	R	N	M	Y	Y	C	R	T	A	M	C	A	I
East	Sobit	SR186	T	N	F	N	D	1	E	F	A	I	R	N	M	Y	Y	C	R	T	A	M	C	A	I
East	Sobit	SR188	T	N	F	N	D	5	K	F	A	I	C	N	M	Y	Y	C	R	T	A	M	C	A	I
East	Sobit	SR189	K	N	F	N	D	2	E	F	A	I	R	N	M	Y	Y	C	R	T	A	M	C	A	I
East	Sobit	SR191	T	N	F	N	D	2	E	F	A	I	C	N	M	Y	Y	C	R	T	A	M	C	A	I
East	Sobit	SR192	T	N	F	N	D	1	K	F	A	I	C	N	M	Y	Y	C	R	T	A	M	C	A	I
East	Sobit	SR193	K	N	F	N	D	4	E	F	A	I	C	N	M	Y	Y	C	R	T	A	M	C	A	I
East	Sobit	SR194	T	N	F	N	D	1	E	F	A	I	R	N	M	Y	Y	C	R	T	A	M	C	A	I
East	Sobit	SR195	T	N	F	N	D	1	E	F	A	I	C	N	M	Y	Y	C	R	T	A	M	C	A	I
East	Sobit	SR198	T	Y	F	N	D	5+	E	F	A	I	C	N	M	Y	Y	C	R	T	A	M	C	A	I
East	Sobit	SR199	T	N	F	N	D	2	E	F	A	I	R	N	M	Y	Y	C	R	T	A	M	C	A	I
East	Sobit	SR200	T	Y	F	N	D	5+	E	F	A	I	R	N	M	Y	Y	C	R	T	A	M	C	A	I
East	Sobit	SR202	K	N	F	N	D	1	E	F	A	I	R	N	M	Y	Y	C	R	T	A	M	C	A	I
East	Sobit	SR203	K	N	F	N	D	5+	E	F	A	I	R	N	M	Y	Y	C	R	T	A	M	C	A	I
East	Sobit	SR206	K	Y	F	N	D	2	E	F	A	I	C	N	M	Y	Y	C	R	T	A	M	C	A	I
East	Sobit	SR208	T	Y	F	N	D	5+	K	F	A	I	C	N	M	Y	Y	C	R	T	A	M	C	A	I
East	Sobit	SR209	T	N	F	N	D	5	E	F	A	I	R	N	M	Y	Y	C	R	T	A	M	C	A	I
East	Sobit	SR212	T	N	F	N	D	5+	E	F	A	I	C	N	M	Y	Y	C	R	T	A	M	C	A	I
East	Sobit	SR213	T	N	F	N	D	1	E	F	A	I	C	N	M	Y	Y	C	R	T	A	M	C	A	I
East	Sobit	SR214	T	N	F	N	D	2	E	F	A	I	R	N	M	Y	Y	C	R	T	A	M	C	A	I
East	Sobit	SR215	K	N	F	N	D	1	E	F	A	I	R	N	M	Y	Y	C	R	T	A	M	C	A	I
East	Sobit	SR216	K	N	F	N	D	2	E	F	A	I	C	N	M	Y	Y	C	R	T	A	M	C	A	I
East	Sobit	SR218	T	N	F	N	D	2	E	F	A	I	C	N	M	Y	Y	C	R	T	A	M	C	A	I
East	Sobit	SR219	K	Y	F	N	D	3	E	F	A	I	C	N	M	Y	Y	C	R	T	A	M	C	A	I
South	Halaba	HA10	T	N	F	N	D	4	K	F	A	I	C	S	M	Y	Y	C	R	T	A	M	C	A	I
South	Halaba	HA100	K	N	F	N	D	1	E	F	A	I	C	N	M	Y	Y	C	R	T	A	M	C	A	I
South	Halaba	HA101	K	N	Y	N	D	1	E	F	A	I	R	N	M	M	Y	Y	C	R	T	M	A	C	A	I
South	Halaba	HA102	T	N	F	N	D	1	E	F	A	I	R	N	M	Y	Y	C	R	T	A	M	C	A	I
South	Halaba	HA114	T	N	F	N	D	1	E	F	A	N	R	N	M	M	Y	Y	C	R	T	M	A	C	A	I
South	Halaba	HA115	T	N	F	N	D	3	K	F	A	I	R	N	M	Y	Y	C	R	T	A	M	C	A	I
South	Halaba	HA16	K	N	Y	N	D	2	E	F	A	I	C	N	M	Y	Y	C	R	T	A	M	C	A	I
South	Halaba	HA17	T	N	F	N	D	2	K	F	A	I	C	N	M	Y	Y	C	R	T	A	M	C	A	I
South	Halaba	HA18	T	N	F	N	D	1	K	F	A	I	R	N	M	Y	Y	C	R	T	A	M	C	A	I
South	Halaba	HA23	K	N	F	N	D	1	K	F	A	N	R	N	M	Y	Y	C	R	T	A	M	C	A	I
South	Halaba	HA38	K	N	F	N	D	5+	K	F	A	I	C	S	M	Y	Y	C	R	T	A	M	C	A	I
South	Halaba	HA42	K	N	F	N	D	1	E	F	A	I	R	N	M	Y	Y	C	R	T	A	M	C	A	I
South	Halaba	HA64	T	N	F	N	D	1	E	F	A	I	C	N	M	Y	Y	C	R	T	A	M	C	A	I
South	Halaba	HA65	K	N	F	N	D	1	E	F	A	I	R	N	M	Y	Y	C	R	T	A	M	C	A	I
South	Halaba	HA71	T	N	F	N	D	3	K	F	A	I	C	N	M	Y	Y	C	R	T	A	M	C	A	I
South	Halaba	HA74	K	N	Y	N	D	2	E	F	A	I	C	S	M	Y	Y	C	R	T	A	M	C	A	I
South	Halaba	HA90	K	N	Y	N	D	2	E	F	A	N	R	S	M	Y	Y	C	R	T	A	M	C	A	I
South	Halaba	HA91	T	N	F	N	D	4	K	F	A	N	R	N	M	Y	Y	C	R	T	A	M	C	A	I
South	Jimma	JM10	T	N	F	N	D	1	E	F	A	I	C	N	M	Y	Y	C	R	T	A	M	C	A	I
South	Jimma	JM106	T	N	F	N	D	1	E	F	A	I	C	N	M	Y	Y	C	R	T	A	M	C	A	I
South	Jimma	JM139	T	N	F	N	D	1	E	F	A	I	C	N	M	Y	Y	C	R	T	A	M	C	A	I
South	Jimma	JM147	T	N	F	N	D	3	K	F	A	I	R	N	M	Y	Y	C	R	T	A	M	C	A	I
South	Jimma	JM200	T	N	F	N	D	2	K	F	A	I	C	N	M	Y	Y	C	R	T	A	M	C	A	I
South	Jimma	JM29	T	N	Y	N	D	2	K	F	A	I	R	N	M	Y	Y	C	R	T	A	M	C	A	I
South	Jimma	JM308	T	N	F	N	D	1	K	F	A	I	C	N	M	Y	Y	C	R	T	A	M	C	A	I
South	Jimma	JM309	K	N	F	N	D	1	E	F	G	I	R	N	M	Y	Y	C	R	T	A	M	C	A	I
South	Jimma	JM312a	K	N	Y	N	D	1	E	F	G	I	C	S	M	Y	Y	C	R	T	A	M	C	A	I
South	Jimma	JM312b	K	Y	Y	N	D	1	E	F	G	I	C	S	M	Y	Y	C	R	T	A	M	C	A	I
South	Jimma	JM313	T	N	F	N	D	4	K	F	A	I	R	S	M	Y	Y	C	R	T	A	M	C	A	I
South	Jimma	JM314	K	N	F	N	D	3	E	F	A	N	R	S	M	Y	Y	C	R	T	A	M	C	A	I
South	Jimma	JM315	T	Y	F	N	D	1	E	F	A	N	R	N	M	Y	Y	C	R	T	A	M	C	A	I
South	Jimma	JM316	K	N	F	N	D	5+	K	F	A	N	R	S	M	Y	Y	C	R	T	A	M	C	A	I
South	Jimma	JM318	K	N	F	N	D	4	K	F	A	N	R	S	M	Y	Y	C	R	T	A	M	C	A	I
South	Jimma	JM319	T	N	F	N	D	4	K	F	A	I	C	N	M	Y	Y	C	R	T	A	M	C	A	I
South	Jimma	JM320	K	N	Y	N	D	4	E	F	A	N	R	N	M	Y	Y	C	R	T	A	M	C	A	I
South	Jimma	JM321	T	N	F	N	D	2	E	F	A	N	R	S	M	Y	Y	C	R	T	A	M	C	A	I
South	Jimma	JM322	K	N	F	N	D	5+	E	F	A	I	R	N	M	Y	Y	C	R	T	A	M	C	A	I
South	Jimma	JM324	K	N	F	N	D	4	E	F	A	N	R	N	M	Y	Y	C	R	T	A	M	C	A	I
South	Jimma	JM325	K	N	Y	N	D	2	E	F	A	N	R	S	M	Y	Y	C	R	T	A	M	C	A	I
South	Jimma	JM326	K	N	F	N	D	3	E	F	A	I	R	N	M	Y	Y	C	R	T	A	M	C	A	I
South	Jimma	JM328	K	N	F	N	D	1	E	F	A	I	R	N	M	Y	Y	C	R	T	A	M	C	A	I
South	Jimma	JM33	T	N	F	N	D	1	E	F	A	I	R	N	M	Y	Y	C	R	T	A	M	C	A	I
South	Jimma	JM330	K	N	F	N	D	5+	K	F	A	I	C	N	M	Y	Y	C	R	T	A	M	C	A	I
South	Jimma	JM34	K	N	F	N	D	3	K	F	A	I	C	N	M	Y	Y	C	R	T	A	M	C	A	I
South	Jimma	JM35	T	N	F	N	D	3	E	F	A	I	R	N	M	Y	Y	C	R	T	A	M	C	A	I
South	Jimma	JM37	T	N	F	N	D	5+	K	F	A	I	R	N	M	Y	Y	C	R	T	A	M	C	A	I
South	Jimma	JM44	K	Y	F	N	D	2	E	F	G	I	R	S	M	Y	Y	C	R	T	A	M	C	A	I
South	Jimma	JM45	T	Y	F	N	D	1	K	F	A	I	R	N	M	Y	Y	C	R	T	A	M	C	A	I
South	Jimma	JM48	K	N	F	N	D	2	E	F	A	I	R	N	M	Y	Y	C	R	T	A	M	C	A	I
South	Jimma	JM489	K	N	F	N	D	3	E	F	A	I	R	N	M	Y	Y	C	R	T	A	M	C	A	I
South	Jimma	JM53	T	N	F	N	D	3	K	F	A	I	R	N	M	Y	Y	C	R	T	A	M	C	A	I
South	Jimma	JM54	T	N	F	N	D	5	E	F	A	I	C	N	M	Y	Y	C	R	T	A	M	C	A	I
South	Jimma	JM55	T	N	F	N	D	3	E	F	A	I	R	N	M	Y	Y	C	R	T	A	M	C	A	I
South	Jimma	JM55	T	N	F	N	D	1	K	F	A	I	R	N	M	Y	Y	C	R	T	A	M	C	A	I
South	Jimma	JM56	T	N	F	N	D	1	K	F	G	I	C	N	M	Y	Y	C	R	T	A	M	C	A	I
South	Jimma	JM57	T	N	F	N	D	1	E	F	A	I	R	N	M	Y	Y	C	R	T	A	M	C	A	I
South	Jimma	JM58	T	N	F	N	D	2	E	F	A	N	R	N	M	Y	Y	C	R	T	A	M	C	A	I
South	Jimma	JM58	K	N	F	N	D	2	E	F	A	I	R	N	M	Y	Y	C	R	T	A	M	C	A	I
South	Jimma	JM62	T	N	F	N	D	2	E	F	A	N	R	N	M	Y	Y	C	R	T	A	M	C	A	I
South	Jimma	JM63	T	N	F	N	D	2	E	F	A	I	R	N	M	Y	Y	C	R	T	A	M	C	A	I
South	Jimma	JM68	T	N	F	N	D	1	E	F	A	I	R	N	M	Y	Y	C	R	T	A	M	C	A	I
South	Jimma	JM8	K	N	F	N	D	3	E	F	A	I	C	N	M	Y	Y	C	R	T	A	M	C	A	I

## Sheet: PV-resistance genotypes
Region	Site	Sample ID	pvcrt-o 10	pvcrt-o 117	pvmdr 958	pvmdr 976	pvmdr 1076	pvmdr gcn
North	Bure	BU221	-	R	M	F	F	1
North	Bure	BU224	-	R	M	F	F	2
North	Bure	BU225	-	R	M	F	F	2
North	Bure	BU226	-	R	M	F	F	1
North	Bure	BU231	-	R	M	F	F	1
North	Bure	BU233	-	R	M	F	F	1
North	Bure	BU238	-	R	M	F	F	1
North	Bure	BU239	-	R	M	Y	F	1
North	Bure	BU248	-	R	M	F	F	1
North	Bure	BU250	-	R	M	F	F	1
North	Bure	BU251	-	R	M	F	F	1
North	Bure	BU253	-	R	M	F	F	1
North	Bure	BU254	-	R	M	F	F	1
North	Bure	BU255	-	R	M	F	F	1
North	Bure	BU256	-	R	M	F	F	1
North	Bure	BU257	-	R	M	F	F	1
North	Bure	BU258	-	R	M	F	F	1
North	Bure	BU25P	-	R	M	Y	F	1
North	Bure	BU260	-	R	M	Y	F	1
North	Bure	BU261	-	R	M	Y	F	1
North	Bure	BU262	-	R	M	F	F	1
North	Bure	BU264	-	R	M	F	F	1
North	Bure	BU265	-	R	M	Y	F	5+
North	Bure	BU266	-	R	M	Y	F	1
North	Bure	BU267	-	R	M	F	F	1
North	Bure	BU268	-	R	M	F	F	1
North	Bure	BU271	-	R	M	F	F	1
North	Bure	BU272	-	R	M	Y	F	1
North	Bure	BU273	-	R	M	F	F	1
North	Bure	BU275	-	R	M	F	F	1
North	Bure	BU276	-	R	M	F	F	1
North	Bure	BU278	-	R	M	F	F	1
North	Bure	BU279	K	R	M	F	F	1
North	Bure	BU280	-	R	M	Y	F	1
North	Mankush	MA300	-	R	M	F	F	1
North	Mankush	MA308	-	R	M	Y	F	1
North	Mankush	MA309	-	R	M	Y	F	1
North	Mankush	MA310	-	R	M	F	F	1
North	Mankush	MA311	-	R	M	Y	F	1
North	Mankush	MA323	-	K	M	Y	F	1
North	Mankush	MA324	-	R	M	Y	F	1
North	Mankush	MA328	-	R	M	F	F	1
North	Mankush	MA330	-	R	M	F	F	1
North	Mankush	MA337	-	R	M	F	F	1
North	Mankush	MA338	-	R	M	Y	F	1
North	Mankush	MA339	-	R	M	F	F	1
North	Mankush	MA340	K	R	M	F	F	1
North	Mankush	MA345	-	R	M	Y	F	1
North	Mankush	MA348	-	R	M	F	F	1
North	Mankush	MA353	-	R	M	Y	F	1
North	Mankush	MA354	-	R	M	Y	F	1
North	Mankush	MA358	K	R	M	F	F	1
North	Mankush	MA360	-	R	M	Y	F	1
East	Metahara	ME100	-	R	M	Y	F	1
East	Metahara	ME102	-	R	M	Y	F	1
East	Metahara	ME14	-	R	M	F	F	1
East	Metahara	ME148	-	R	M	Y	F	1
East	Metahara	ME150	-	R	M	Y	F	1
East	Metahara	ME152	-	R	M	Y	F	1
East	Metahara	ME154	-	R	M	Y	F	1
East	Metahara	ME167	-	R	M	F	F	1
East	Metahara	ME172	-	R	M	F	F	1
East	Metahara	ME173	-	R	M	Y	F	1
East	Metahara	ME174	-	R	M	Y	F	1
East	Metahara	ME175	-	R	M	F	F	1
East	Metahara	ME176	-	R	M	F	F	1
East	Metahara	ME177	-	R	M	Y	F	1
East	Metahara	ME2	-	R	M	F	F	1
East	Metahara	ME26	-	R	M	F	F	1
East	Metahara	ME27	-	R	M	Y	F	1
East	Metahara	ME28	-	R	M	Y	F	1
East	Metahara	ME3	-	R	M	F	F	1
East	Metahara	ME4	-	R	M	F	L	1
East	Metahara	ME7	-	R	M	F	L	1
East	Sobit	SR183	-	R	M	F	F	1
East	Sobit	SR184	-	R	M	Y	F	1
East	Sobit	SR195	-	R	M	F	F	1
East	Sobit	SR196	-	R	M	Y	F	1
East	Sobit	SR197	-	R	M	F	F	1
East	Sobit	SR201	-	R	M	F	F	1
East	Sobit	SR202	-	R	M	F	F	1
East	Sobit	SR210	-	R	M	F	F	1
East	Sobit	SR211	-	R	M	F	F	1
East	Sobit	SR217	-	R	M	F	F	1
East	Sobit	SR218	-	R	M	Y	F	1
East	Sobit	SR219	-	R	M	Y	F	1
East	Sobit	SR222	-	R	M	Y	F	1
East	Sobit	SR224	-	R	M	Y	F	1
East	Sobit	SR229	-	R	M	Y	F	1
East	Sobit	SR230	-	R	M	F	F	1
East	Sobit	SR242	-	R	M	Y	F	1
East	Sobit	SR244	-	R	M	F	F	1
South	Halaba	HA02	-	K	M	Y	F	1
South	Halaba	HA03	-	R	M	F	F	1
South	Halaba	HA06	-	R	M	F	F	1
South	Halaba	HA07	-	R	M	Y	F	1
South	Halaba	HA08	-	R	M	Y	F	1
South	Halaba	HA09	-	K	M	F	F	1
South	Halaba	HA10	-	R	M	F	F	1
South	Halaba	HA100	-	R	M	F	F	1
South	Halaba	HA11	-	R	M	Y	F	2
South	Halaba	HA12	-	R	M	Y	F	1
South	Halaba	HA13	-	R	M	Y	F	1
South	Halaba	HA131	-	R	M	F	F	1
South	Halaba	HA143	-	R	M	F	F	2
South	Halaba	HA15	-	R	M	Y	F	1
South	Halaba	HA16	-	K	M	Y	F	1
South	Halaba	HA17	-	R	M	Y	F	1
South	Halaba	HA18	-	R	M	F	F	1
South	Halaba	HA19	-	R	M	F	F	2
South	Halaba	HA38	-	R	M	F	F	1
South	Halaba	HA39	-	R	M	Y	F	1
South	Halaba	HA40	-	R	M	Y	F	1
South	Halaba	HA41	-	R	M	F	F	1
South	Halaba	HA42	-	R	M	F	F	1
South	Halaba	HA43	-	R	M	Y	F	1
South	Halaba	HA44	-	R	M	F	F	1
South	Halaba	HA45	-	R	M	F	F	1
South	Halaba	HA46	-	R	M	F	F	1
South	Halaba	HA49	-	R	M	Y	F	1
South	Halaba	HA50	-	R	M	Y	F	1
South	Halaba	HA51	-	R	M	F	F	4
South	Halaba	HA52	-	R	M	Y	F	1
South	Halaba	HA56	-	R	M	F	F	1
South	Halaba	HA64	-	R	M	F	F	1
South	Halaba	HA68	-	R	M	F	F	1
South	Halaba	HA70	-	R	M	F	F	1
South	Halaba	HA72	-	K	M	F	F	1
South	Halaba	HA75	-	R	M	F	F	1
South	Halaba	HA78	-	K	M	F	F	2
South	Halaba	HA79	-	R	M	F	F	1
South	Halaba	HA94	K	R	M	F	F	1
South	Jimma	JM21	-	R	M	F	F	1
South	Jimma	JM22	-	R	M	Y	F	1
South	Jimma	JM23	-	R	M	F	F	2
South	Jimma	JM26	-	R	M	Y	F	1
South	Jimma	JM27	-	R	M	Y	F	4
South	Jimma	JM28	-	R	M	F	F	1
South	Jimma	JM31	-	R	M	F	F	1
South	Jimma	JM33	-	R	M	F	F	1
South	Jimma	JM34	-	R	M	Y	F	5+
South	Jimma	JM36	-	R	M	F	F	1
South	Jimma	JM37	-	R	M	F	F	1
South	Jimma	JM38	-	R	M	Y	F	1
South	Jimma	JM40	-	R	M	Y	F	1
South	Jimma	JM43	-	R	M	Y	F	1
South	Jimma	JM44	-	R	M	F	F	1
South	Jimma	JM45	-	R	M	Y	F	2
South	Jimma	JM46	-	R	M	Y	F	1
South	Jimma	JM47	-	R	M	F	F	1
South	Jimma	JM48	-	R	M	Y	F	1
South	Jimma	JM49	-	R	M	Y	F	1
South	Jimma	JM50	-	R	M	Y	F	5+
South	Jimma	JM51	-	R	M	Y	F	1
South	Jimma	JM52	-	R	M	F	F	1
South	Jimma	JM53	-	R	M	F	F	2
South	Jimma	JM54	-	R	M	F	F	1
South	Jimma	JM55	-	R	M	Y	F	1
South	Jimma	JM56	K	R	M	F	F	1
South	Jimma	JM58	-	R	M	F	F	1
South	Jimma	JM59	-	R	M	Y	F	1
South	Jimma	JM60	-	R	M	Y	F	1
South	Jimma	JM62	-	R	M	Y	F	1
South	Jimma	JM63	-	R	M	F	F	1
South	Jimma	JM64	-	R	M	Y	F	1
South	Jimma	JM65	-	R	M	Y	F	1
South	Jimma	JM66	-	R	M	F	F	1
South	Jimma	JM67	-	R	M	Y	F	1
South	Jimma	JM69	-	R	M	F	F	1
South	Jimma	JM70	-	R	M	F	F	1
South	Jimma	JM73	-	R	M	F	F	5+
South	Jimma	JM74	-	R	M	F	F	1
South	Jimma	JM75	-	R	M	Y	F	1
South	Jimma	JM76	-	R	M	F	F	1
South	Jimma	JM77	-	R	M	Y	F	1
South	Jimma	JM78	-	R	M	F	F	1
South	Jimma	JM79	-	R	M	Y	F	1
South	Jimma	JM80	-	R	M	F	F	4
South	Jimma	JM81	-	R	M	Y	F	1
South	Jimma	JM82	-	R	M	Y	F	1
South	Jimma	JM83	-	R	M	F	F	1
South	Jimma	JM84	-	R	M	Y	F	1
South	Jimma	JM85	-	R	M	F	F	1
South	Jimma	JM86	-	R	M	F	F	1
South	Jimma	JM87	-	R	M	F	F	1
